# Supplementary material for: Randomized phase II study of daily versus alternate-day administrations of S-1 for the elderly patients with completely resected pathological stage IA (tumor diameter > 2 cm)—IIIA of non-small cell lung cancer: Setouchi Lung Cancer Group Study 1201
Source: PLoS One. 2023 May 19;18(5):e0285273. doi: 10.1371/journal.pone.0285273 (PMC10198543; doi:10.1371/journal.pone.0285273)
Supplement: S1 Table — (XLSX) [file pone.0285273.s009.xlsx]

## Sheet: S1 Table
S1 Table. The exclusion criteria
#1. Contraindication to S-1 (allergy against S-1, severe myelosuppression, renal dysfunction or liver dysfunction, usage of other fluorinated pyrimidine drugs, or usage of flucytosine)
#2. Serious infectious disease, uncontrolled diabetes mellitus, ileus, watery diarrhea, or other diseases interfering with S-1 treatment
#3. History of serious hypersensitivity to drugs
#4. Acute myocardial infarction within 6 months
#5. Interstitial pneumonia or obvious interstitial shadow on chest X-ray
#6. Active concomitant malignancy
#7. Pregnancy or lactation
#8. Psychiatric disease
#9. Administration of other pyrimidine fluoride drugs
#10. Administration of warfarin and dabigatran etexilate
#11. Other inadequate conditions as determined by the attending physician
