# Supplementary material for: Randomized phase II study of daily versus alternate-day administrations of S-1 for the elderly patients with completely resected pathological stage IA (tumor diameter > 2 cm)—IIIA of non-small cell lung cancer: Setouchi Lung Cancer Group Study 1201
Source: PLoS One. 2023 May 19;18(5):e0285273. doi: 10.1371/journal.pone.0285273 (PMC10198543; doi:10.1371/journal.pone.0285273)
Supplement: S2 Table — (XLSX) [file pone.0285273.s010.xlsx]

## Sheet: S2 Table
S2 Table. The criteria for discontinuation and restart of S-1 administration
		The criteria for discontinuation	The criteria for restart
Hematological toxicity	Leukocytes	< 2,000 /μL, > 1,2000/μL	≥ 3,000/μL, ≤ 1,2000/μL (Arm A)	≥ 2,000/μL (Arm B)
	Neutrophils	< 1,000 /μL	≥ 1,500/μL (Arm A)	≥ 1,000/μL (Arm B)
	Platelets	< 75,000 /μL	≥ 100,000/μL (Arm A)	≥ 75,000/μL (Arm B)
Non-hematological toxicity	Serum bilirubin	> 1.5 mg/dL	≤ 1.5 mg/dl
	ASTs and ALTs	> 100 IU/L	≤100 IU/L
	Serumcreatinine	≥ 1.2 mg/dL	< 1.2 mg/dL
	Infection	febrile state	afebrile state
	PS	2 or more	0 or 1
	Diarrhea and stomatitis	Grade 2 or more	Grade 1 or less
	Other non-hematological toxicities	Grade 3 or more	Grade 2 or less
