# Supplementary material for: Randomized phase II study of daily versus alternate-day administrations of S-1 for the elderly patients with completely resected pathological stage IA (tumor diameter > 2 cm)—IIIA of non-small cell lung cancer: Setouchi Lung Cancer Group Study 1201
Source: PLoS One. 2023 May 19;18(5):e0285273. doi: 10.1371/journal.pone.0285273 (PMC10198543; doi:10.1371/journal.pone.0285273)
Supplement: S3 Table — (XLSX) [file pone.0285273.s011.xlsx]

## Sheet: S3 Table
S3 Table. Criteria for dose reduction of S-1
leukocytes	< 1,000 /μL (Grade 4)
neutrophils	< 500 /μL (Grade 4) or febrile neutropenia (Grade 3 or more)
platelets	< 25,000 /μL (Grade 4) or platelet transfusion (Grade 3)
serum creatinine	≥ 1.2 mg/dL
serum bilirubin	≥ 2.0 mg/dL
non-hematological toxicity (excluding hyponatremia)	Grade 3 or more
