# Supplementary material for: Randomized phase II study of daily versus alternate-day administrations of S-1 for the elderly patients with completely resected pathological stage IA (tumor diameter > 2 cm)—IIIA of non-small cell lung cancer: Setouchi Lung Cancer Group Study 1201
Source: PLoS One. 2023 May 19;18(5):e0285273. doi: 10.1371/journal.pone.0285273 (PMC10198543; doi:10.1371/journal.pone.0285273)
Supplement: S4 Table — (XLSX) [file pone.0285273.s012.xlsx]

## Sheet: S4 Table
S4 Table. Method for dose reduction of S-1
Body surface area	Planned dose	Level of dose reduction
		-1	-2	-3	-4
< 1.25 m2	80 mg/day	50 mg/day	discontinuation of treatment	—	—
1.25 m2 ≤, < 1.5 m2	100 mg/day	80 mg/day	50 mg/day	discontinuation of treatment	—
≥ 1.5 m2	120 mg/day	100 mg/day	80 mg/day	50 mg/day	discontinuation of treatment
