# Supplementary material for: Randomized phase II study of daily versus alternate-day administrations of S-1 for the elderly patients with completely resected pathological stage IA (tumor diameter > 2 cm)—IIIA of non-small cell lung cancer: Setouchi Lung Cancer Group Study 1201
Source: PLoS One. 2023 May 19;18(5):e0285273. doi: 10.1371/journal.pone.0285273 (PMC10198543; doi:10.1371/journal.pone.0285273)
Supplement: S5 Table — (XLSX) [file pone.0285273.s013.xlsx]

## Sheet: S5 Table
S5 Table. The criteria for cessation of the protocol treatment
#1. Severe toxicities or complication which preclude the continuity of protocol treatment
#2. Protocol treatment could not restart due to toxicities until more than 28 days after the last adminstration of S-1
#3. Relapse or 2nd malignancy
#4. Patient’s refusal
#5. Other inadequate conditions as judged by the attending physician
