# Supplementary material for: Randomized phase II study of daily versus alternate-day administrations of S-1 for the elderly patients with completely resected pathological stage IA (tumor diameter > 2 cm)—IIIA of non-small cell lung cancer: Setouchi Lung Cancer Group Study 1201
Source: PLoS One. 2023 May 19;18(5):e0285273. doi: 10.1371/journal.pone.0285273 (PMC10198543; doi:10.1371/journal.pone.0285273)
Supplement: S6 Table — (XLSX) [file pone.0285273.s014.xlsx]

## Sheet: S6 Table
S6 Table. Follow-up assessment
Examination	During the protocol treatment	Until 2 years after the initiation of protocol treatment	3 to 5 years after the initiation of protocol treatment
Physical examination	bi-weekly	every 3 months	every 6 months
ECOG-PS
Biochemical examination
Tumor markers	monthly	every 3 months	every 6 months
Chest X-ray	bi-monthly	every 3 months	every 6 months
Chest CT	As appropriate	every 3 or 6 months	every 6 or 12 months
PS, performance status; CT, computed tomography
