# Supplementary material for: Randomized phase II study of daily versus alternate-day administrations of S-1 for the elderly patients with completely resected pathological stage IA (tumor diameter > 2 cm)—IIIA of non-small cell lung cancer: Setouchi Lung Cancer Group Study 1201
Source: PLoS One. 2023 May 19;18(5):e0285273. doi: 10.1371/journal.pone.0285273 (PMC10198543; doi:10.1371/journal.pone.0285273)
Supplement: S7 Table — (XLSX) [file pone.0285273.s015.xlsx]

## Sheet: S7 Table
S7 Table. Enrolled and candidate cases for SLCG1201 study in each participating institution
Institutions	Enrolled cases	Candidate cases during the study period
Kurashiki Central Hospital	26	185
Fukushima Medical University Hospital	11	52
Okayama University Hospital	9	60
Kawasaki Medical School Hospital	7	32
Hiroshima City Hiroshima Citizens Hospital	6	97
Chugoku Central Hospital	6	40
Japanesse Red Cross Nagasaki Genbaku Hospital	5	72
National Hospital Organization Nagara Medical Center	5	52
Okayama Saiseikai General Hospital	5	22
Saga-Ken Medical Center Koseikan	3	Unknown
Kyoto University Hospital	3	67
Okayama Rosai Hospital	3	23
National Hospital Organization Iwakuni Clinical Center	3	43
Shimane Prefectural Central Hospital	2	Unknown
National Hospital Organization Shikoku Cancer Center	2	65
National Hospital Organization Yamaguchi-Ube Medical Center	2	Unknown
Shimonoseki City Hospital	1	26
Tottori University Hospital	1	29
National Hospital Organization Kure Medical Center and Chugoku Cancer Center	1	7
Total	101	872
