# Supplementary material for: Randomized phase II study of daily versus alternate-day administrations of S-1 for the elderly patients with completely resected pathological stage IA (tumor diameter > 2 cm)—IIIA of non-small cell lung cancer: Setouchi Lung Cancer Group Study 1201
Source: PLoS One. 2023 May 19;18(5):e0285273. doi: 10.1371/journal.pone.0285273 (PMC10198543; doi:10.1371/journal.pone.0285273)
Supplement: S8 Table — (XLSX) [file pone.0285273.s016.xlsx]

## Sheet: S8 Table
S8 Table. Causes of death (n = 101)
	Arm A (n = 51)	Arm B (n = 50)	p value
Dead case	21	14
Current lung cancer	9 (42.9%)	8 (57.1%)	0.5
Other malignancies	3 (14.3%)	1 (7.1%)	0.64
Other diseases or accidents	9 (42.9%)	5 (35.7%)	0.74
