# Supplementary material for: Randomized phase II study of daily versus alternate-day administrations of S-1 for the elderly patients with completely resected pathological stage IA (tumor diameter > 2 cm)—IIIA of non-small cell lung cancer: Setouchi Lung Cancer Group Study 1201
Source: PLoS One. 2023 May 19;18(5):e0285273. doi: 10.1371/journal.pone.0285273 (PMC10198543; doi:10.1371/journal.pone.0285273)
Supplement: S9 Table — (XLSX) [file pone.0285273.s017.xlsx]

## Sheet: S9 Table
S9 Table. Actual total administered dose of S-1 in patients with (n = 64) or without (n = 33) treatment completion at 6 months (n = 97)
	Arm A (n = 34)	Arm B (B = 30)	p value
Actual total administered dose of S-1 (mg) in patients with treatment completion at 6 months (n = 64)
Median	20840	22407	0.34
Range	10980-25320	11680-30240
	Arm A (n = 15)	Arm B (B = 18)	p value
Actual total administered dose of S-1 (mg) in patients without treatment completion at 6 months (n = 33)
Median	4680	2275	0.4
Range	100-10560	500-11880
