# Supplementary material for: Randomized phase II study of daily versus alternate-day administrations of S-1 for the elderly patients with completely resected pathological stage IA (tumor diameter > 2 cm)—IIIA of non-small cell lung cancer: Setouchi Lung Cancer Group Study 1201
Source: PLoS One. 2023 May 19;18(5):e0285273. doi: 10.1371/journal.pone.0285273 (PMC10198543; doi:10.1371/journal.pone.0285273)
Supplement: S10 Table — (XLSX) [file pone.0285273.s018.xlsx]

## Sheet: S10 Table
S10 Table. The ratio of male to female per pStage (n = 101)
		Arm A	Arm B	Total	p value
pStage IA	Male	4	4	8	1
	Female	3	2	5
pStage IB	Male	19	11	30	0.022
	Female	3	11	14
pStage IIA	Male	8	7	15	0.22
	Female	0	3	3
pStage IIB	Male	5	3	8	1
	Female	0	0	0
pStage IIIA	Male	6	7	13	1
	Female	3	2	5
