# Supplementary material for: Randomized phase II study of daily versus alternate-day administrations of S-1 for the elderly patients with completely resected pathological stage IA (tumor diameter > 2 cm)—IIIA of non-small cell lung cancer: Setouchi Lung Cancer Group Study 1201
Source: PLoS One. 2023 May 19;18(5):e0285273. doi: 10.1371/journal.pone.0285273 (PMC10198543; doi:10.1371/journal.pone.0285273)
Supplement: S11 Table — (XLSX) [file pone.0285273.s019.xlsx]

## Sheet: S11 Table
S11 Table. Smoking status per pStage (n = 101)
		Arm A	Arm B	Total	p value
pStage IA	Ever	3	4	7	0.59
	Never	4	2	6
pStage IB	Ever	20	10	30	0.0028
	Never	2	12	14
pStage IIA	Ever	8	6	14	0.092
	Never	0	4	4
pStage IIB	Ever	5	3	8	1
	Never	0	0	0
pStage IIIA	Ever	5	7	12	0.62
	Never	4	2	6
