# Supplementary material for: Randomized phase II study of daily versus alternate-day administrations of S-1 for the elderly patients with completely resected pathological stage IA (tumor diameter > 2 cm)—IIIA of non-small cell lung cancer: Setouchi Lung Cancer Group Study 1201
Source: PLoS One. 2023 May 19;18(5):e0285273. doi: 10.1371/journal.pone.0285273 (PMC10198543; doi:10.1371/journal.pone.0285273)
Supplement: S1 Data — (XLSX) [file pone.0285273.s020.xlsx]

## Sheet: Sheet1
No	Arm	Sex	Age	pStage	pStage #2	PS	Smoking status	EGFR mutation	Histological subtypes	Histological subtypes #2
1	B	M	70s	IIB	IIA/IIB	0	Ever	Negative	Ad	Non-Sq
2	B	M	80s	IIIA	IIIA	0	Ever	Negative	Sq	Sq
3	A	M	80s	IIB	IIA/IIB	1	Ever	Negative	Ad	Non-Sq
4	A	M	70s	IIIA	IIIA	0	Ever	Negative	Sq	Sq
5	B	F	70s	IB	IA/IB	0	Never	Positive	Ad	Non-Sq
6	A	M	70s	IB	IA/IB	1	Ever	Positive	Ad	Non-Sq
7	B	F	70s	IB	IA/IB	1	Ever	Positive	Ad	Non-Sq
8	A	M	70s	IIIA	IIIA	1	Ever	Negative	Sq	Sq
9	A	M	80s	IB	IA/IB	1	Ever	Negative	Ad	Non-Sq
10	B	F	80s	IIA	IIA/IIB	0	Never	Positive	Ad	Non-Sq
11	A	M	70s	IIB	IIA/IIB	0	Ever	Negative	Ad	Non-Sq
12	B	M	70s	IB	IA/IB	1	Ever	Negative	Sq	Sq
13	B	F	70s	IB	IA/IB	0	Never	Negative	Ad	Non-Sq
14	B	M	80s	IIB	IIA/IIB	0	Ever	Negative	Ad	Non-Sq
15	A	F	70s	IB	IA/IB	1	Never	Positive	Ad	Non-Sq
16	A	M	80s	IB	IA/IB	0	Ever	Negative	Others	Non-Sq
17	A	M	70s	IB	IA/IB	0	Ever	Negative	Sq	Sq
18	B	M	80s	IIA	IIA/IIB	0	Ever	Negative	Ad	Non-Sq
19	B	M	70s	IB	IA/IB	0	Ever	Negative	Ad	Non-Sq
20	B	F	70s	IB	IA/IB	1	Never	Positive	Ad	Non-Sq
21	A	M	70s	IIA	IIA/IIB	0	Ever	Negative	Ad	Non-Sq
22	A	M	70s	IB	IA/IB	1	Ever	Positive	Ad	Non-Sq
23	B	M	70s	IIIA	IIIA	0	Ever	Negative	Ad	Non-Sq
24	A	M	70s	IB	IA/IB	0	Ever	Negative	Ad	Non-Sq
25	B	M	70s	IB	IA/IB	1	Never	Positive	Ad	Non-Sq
26	B	M	80s	IIIA	IIIA	0	Ever	Negative	Sq	Sq
27	A	M	70s	IB	IA/IB	0	Ever	Negative	Ad	Non-Sq
28	B	M	80s	IB	IA/IB	1	Ever	Positive	Ad	Non-Sq
29	A	F	80s	IB	IA/IB	0	Never	Positive	Ad	Non-Sq
30	B	M	70s	IIA	IIA/IIB	0	Ever	Negative	Others	Non-Sq
31	A	M	80s	IB	IA/IB	0	Ever	Negative	Ad	Non-Sq
32	B	M	80s	IA	IA/IB	1	Ever	Positive	Ad	Non-Sq
33	A	F	70s	IIIA	IIIA	0	Never	Positive	Ad	Non-Sq
34	A	F	70s	IIIA	IIIA	0	Never	Positive	Ad	Non-Sq
35	B	M	80s	IIIA	IIIA	1	Ever	Negative	Sq	Sq
36	B	M	70s	IB	IA/IB	0	Ever	Positive	Ad	Non-Sq
37	B	M	70s	IIIA	IIIA	0	Ever	Negative	Sq	Sq
38	A	M	70s	IIB	IIA/IIB	1	Ever	Negative	Ad	Non-Sq
39	B	F	70s	IA	IA/IB	0	Never	Negative	Ad	Non-Sq
40	A	M	70s	IA	IA/IB	0	Ever	Negative	Ad	Non-Sq
41	A	M	70s	IIIA	IIIA	1	Never	Negative	Others	Non-Sq
42	B	F	80s	IA	IA/IB	0	Never	Negative	Ad	Non-Sq
43	A	M	70s	IB	IA/IB	0	Ever	Negative	Ad	Non-Sq
44	B	M	70s	IB	IA/IB	0	Ever	Negative	Sq	Sq
45	A	M	80s	IB	IA/IB	1	Ever	Negative	Others	Non-Sq
46	B	F	80s	IB	IA/IB	1	Never	Negative	Ad	Non-Sq
47	A	M	70s	IIIA	IIIA	0	Ever	Negative	Sq	Sq
48	B	M	70s	IIA	IIA/IIB	1	Ever	Negative	Ad	Non-Sq
49	A	M	80s	IIB	IIA/IIB	0	Ever	Negative	Ad	Non-Sq
50	A	M	70s	IB	IA/IB	0	Ever	Negative	Sq	Sq
51	B	M	70s	IB	IA/IB	1	Ever	Negative	Others	Non-Sq
52	A	M	70s	IIA	IIA/IIB	0	Ever	Positive	Ad	Non-Sq
53	B	F	80s	IB	IA/IB	0	Never	Negative	Ad	Non-Sq
54	A	F	70s	IA	IA/IB	0	Never	Positive	Ad	Non-Sq
55	B	M	80s	IIA	IIA/IIB	1	Ever	Positive	Ad	Non-Sq
56	B	M	80s	IB	IA/IB	0	Never	Negative	Ad	Non-Sq
57	A	M	70s	IIB	IIA/IIB	0	Ever	Negative	Sq	Sq
58	A	M	70s	IB	IA/IB	1	Ever	Negative	Ad	Non-Sq
59	B	M	70s	IB	IA/IB	0	Ever	Negative	Ad	Non-Sq
60	B	M	70s	IB	IA/IB	0	Ever	Negative	Sq	Sq
61	A	F	80s	IB	IA/IB	1	Ever	Positive	Ad	Non-Sq
62	A	M	70s	IB	IA/IB	0	Ever	Positive	Ad	Non-Sq
63	B	F	80s	IB	IA/IB	0	Never	Positive	Ad	Non-Sq
64	A	M	70s	IB	IA/IB	0	Ever	Positive	Ad	Non-Sq
65	B	F	80s	IB	IA/IB	0	Never	Negative	Sq	Sq
66	A	M	80s	IIA	IIA/IIB	1	Ever	Negative	Sq	Sq
67	A	M	70s	IA	IA/IB	0	Never	Negative	Ad	Non-Sq
68	B	M	70s	IB	IA/IB	0	Ever	Negative	Ad	Non-Sq
69	A	F	70s	IA	IA/IB	0	Never	Positive	Ad	Non-Sq
70	A	M	70s	IB	IA/IB	0	Ever	Negative	Sq	Sq
71	B	M	70s	IIA	IIA/IIB	0	Never	Positive	Ad	Non-Sq
72	A	M	70s	IB	IA/IB	0	Ever	Positive	Ad	Non-Sq
73	B	F	70s	IIA	IIA/IIB	1	Never	Positive	Ad	Non-Sq
74	B	F	70s	IIIA	IIIA	0	Never	Negative	Sq	Sq
75	A	M	70s	IA	IA/IB	0	Ever	Negative	Sq	Sq
76	A	M	80s	IB	IA/IB	0	Ever	Unknown	Sq	Sq
77	B	F	70s	IB	IA/IB	0	Never	Negative	Ad	Non-Sq
78	A	M	80s	IIA	IIA/IIB	0	Ever	Positive	Ad	Non-Sq
79	B	F	70s	IIIA	IIIA	0	Never	Positive	Ad	Non-Sq
80	A	F	70s	IIIA	IIIA	1	Never	Positive	Others	Non-Sq
81	B	M	70s	IA	IA/IB	0	Ever	Negative	Sq	Sq
82	B	M	70s	IIIA	IIIA	0	Ever	Negative	Sq	Sq
83	A	M	70s	IB	IA/IB	0	Ever	Negative	Ad	Non-Sq
84	B	M	70s	IIIA	IIIA	0	Ever	Negative	Sq	Sq
85	B	F	70s	IB	IA/IB	1	Never	Positive	Ad	Non-Sq
86	A	M	80s	IIA	IIA/IIB	1	Ever	Negative	Sq	Sq
87	A	M	70s	IA	IA/IB	0	Never	Negative	Ad	Non-Sq
88	B	M	70s	IA	IA/IB	0	Ever	Negative	Sq	Sq
89	A	M	80s	IIIA	IIIA	0	Ever	Negative	Sq	Sq
90	B	M	70s	IA	IA/IB	1	Ever	Negative	Sq	Sq
91	A	F	70s	IA	IA/IB	0	Ever	Positive	Ad	Non-Sq
92	B	M	70s	IIB	IIA/IIB	1	Ever	Negative	Sq	Sq
93	A	M	80s	IIA	IIA/IIB	0	Ever	Negative	Ad	Non-Sq
94	B	F	70s	IIA	IIA/IIB	0	Never	Negative	Ad	Non-Sq
95	A	M	80s	IIIA	IIIA	0	Ever	Negative	Sq	Sq
96	B	M	70s	IIA	IIA/IIB	1	Ever	Negative	Ad	Non-Sq
97	A	M	80s	IB	IA/IB	0	Ever	Negative	Ad	Non-Sq
98	A	M	80s	IIA	IIA/IIB	1	Ever	Negative	Ad	Non-Sq
99	B	M	70s	IIA	IIA/IIB	0	Ever	Negative	Ad	Non-Sq
100	A	M	80s	IIA	IIA/IIB	0	Ever	Negative	Ad	Non-Sq
101	B	F	80s	IB	IA/IB	0	Never	Positive	Ad	Non-Sq
