# Supplementary material for: Randomized phase II study of daily versus alternate-day administrations of S-1 for the elderly patients with completely resected pathological stage IA (tumor diameter > 2 cm)—IIIA of non-small cell lung cancer: Setouchi Lung Cancer Group Study 1201
Source: PLoS One. 2023 May 19;18(5):e0285273. doi: 10.1371/journal.pone.0285273 (PMC10198543; doi:10.1371/journal.pone.0285273)
Supplement: S2 Data — (XLSX) [file pone.0285273.s021.xlsx]

## Sheet: Patient data
No.	Arm	Cause of death	Overall survival	Cancer-specific survival (current lung cancer)	Recurrence-free survival	Days to OS	Days to RFS	Years to OS	Years to RFS	Sex	pStage	pStage #2	pStage #3	EGFR mutation	Histology	Histology #2	Smoking status	Completion of S-1 administration without dose reduction or postponement	Completion of S-1 administration at 6 months	Completion of S-1 administration at 9 months	Completion of S-1 administration at 12 months	RDI at 6 months ≥ 70%	RDI at 9 months ≥ 70%	RDI at 12 months ≥ 70%
1	B	current lung cancer	1	1	1	900	210	2.46575	0.575342	M	IIB	IIA/IIB	IIA/IIB/IIIA	Negative	Ad	Non-Sq	Ever	No	No	No	No	Yes	No	No
2	B	current lung cancer	1	1	1	308	226	0.843836	0.619178	M	IIIA	IIIA	IIA/IIB/IIIA	Negative	Sq	Sq	Ever	No	No	No	No	No	No	No
3	A	current lung cancer	1	1	1	695	123	1.90411	0.336986	M	IIB	IIA/IIB	IIA/IIB/IIIA	Negative	Ad	Non-Sq	Ever	No	No	No	No	No	No	No
4	A	other diseases or accidents	1	0	1	809	511	2.21644	1.4	M	IIIA	IIIA	IIA/IIB/IIIA	Negative	Sq	Sq	Ever	Yes	Yes	Yes	Yes	Yes	Yes	Yes
5	B	current lung cancer	1	1	1	3118	2585	8.54247	7.08219	F	IB	IA/IB	IA/IB	Positive	Ad	Non-Sq	Never	No	No	No	No	No	No	No
6	A	N/A	0	0	0	2056	2056	5.63288	5.63288	M	IB	IA/IB	IA/IB	Positive	Ad	Non-Sq	Ever	Yes	Yes	Yes	Yes	Yes	Yes	Yes
7	B	N/A	0	0	0	2684	2684	7.35342	7.35342	F	IB	IA/IB	IA/IB	Positive	Ad	Non-Sq	Ever	Yes	Yes	Yes	Yes	Yes	Yes	Yes
8	A	N/A	0	0	0	2393	2393	6.55616	6.55616	M	IIIA	IIIA	IIA/IIB/IIIA	Negative	Sq	Sq	Ever	Yes	Yes	Yes	Yes	Yes	Yes	Yes
9	A	N/A	0	0	1	2158	498	5.91233	1.36438	M	IB	IA/IB	IA/IB	Negative	Ad	Non-Sq	Ever	Yes	Yes	Yes	Yes	Yes	Yes	Yes
10	B	N/A	0	0	0	2881	2881	7.89315	7.89315	F	IIA	IIA/IIB	IIA/IIB/IIIA	Positive	Ad	Non-Sq	Never	No	No	No	No	No	No	No
11	A	current lung cancer	1	1	1	1820	532	4.9863	1.45753	M	IIB	IIA/IIB	IIA/IIB/IIIA	Negative	Ad	Non-Sq	Ever	Yes	Yes	Yes	Yes	Yes	Yes	Yes
12	B	other diseases or accidents	1	0	1	1351	1351	3.70137	3.70137	M	IB	IA/IB	IA/IB	Negative	Sq	Sq	Ever	No	No	No	No	No	No	No
13	B	N/A	0	0	0	2914	2914	7.98356	7.98356	F	IB	IA/IB	IA/IB	Negative	Ad	Non-Sq	Never	No	No	No	No	No	No	No
14	B	current lung cancer	1	1	1	1981	584	5.4274	1.6	M	IIB	IIA/IIB	IIA/IIB/IIIA	Negative	Ad	Non-Sq	Ever	No	Yes	Yes	Yes	Yes	Yes	Yes
15	A	N/A	0	0	0	1931	1798	5.29041	4.92603	F	IB	IA/IB	IA/IB	Positive	Ad	Non-Sq	Never	Yes	Yes	Yes	Yes	Yes	Yes	Yes
16	A	N/A	0	0	0	2968	2968	8.13151	8.13151	M	IB	IA/IB	IA/IB	Negative	Others	Non-Sq	Ever	Yes	Yes	Yes	Yes	Yes	Yes	Yes
17	A	other diseases or accidents	1	0	1	1565	1565	4.28767	4.28767	M	IB	IA/IB	IA/IB	Negative	Sq	Sq	Ever	No	No	No	No	Yes	No	No
18	B	other malignancies	1	0	1	2825	2825	7.73973	7.73973	M	IIA	IIA/IIB	IIA/IIB/IIIA	Negative	Ad	Non-Sq	Ever	No	No	No	No	No	No	No
19	B	N/A	0	0	1	2757	1398	7.55342	3.83014	M	IB	IA/IB	IA/IB	Negative	Ad	Non-Sq	Ever	Yes	Yes	Yes	Yes	Yes	Yes	Yes
20	B	N/A	0	0	0	2932	2883	8.03288	7.89863	F	IB	IA/IB	IA/IB	Positive	Ad	Non-Sq	Never	No	Yes	Yes	Yes	Yes	Yes	Yes
21	A	N/A	0	0	0	2966	2966	8.12603	8.12603	M	IIA	IIA/IIB	IIA/IIB/IIIA	Negative	Ad	Non-Sq	Ever	Yes	Yes	Yes	Yes	Yes	Yes	Yes
22	A	other malignancies	1	0	1	1460	1460	4	4	M	IB	IA/IB	IA/IB	Positive	Ad	Non-Sq	Ever	No	Yes	Yes	No	Yes	Yes	No
23	B	N/A	0	0	0	2912	2912	7.97808	7.97808	M	IIIA	IIIA	IIA/IIB/IIIA	Negative	Ad	Non-Sq	Ever	No	No	No	No	No	No	No
24	A	current lung cancer	1	1	1	1987	1458	5.44384	3.99452	M	IB	IA/IB	IA/IB	Negative	Ad	Non-Sq	Ever	Yes	Yes	Yes	Yes	Yes	Yes	Yes
25	B	N/A	0	0	0	2510	2150	6.87671	5.89041	M	IB	IA/IB	IA/IB	Positive	Ad	Non-Sq	Never	No	No	No	No	No	No	No
26	B	current lung cancer	1	1	1	1287	60	3.52603	0.164384	M	IIIA	IIIA	IIA/IIB/IIIA	Negative	Sq	Sq	Ever	No	No	No	No	No	No	No
27	A	N/A	0	0	0	2841	2638	7.78356	7.2274	M	IB	IA/IB	IA/IB	Negative	Ad	Non-Sq	Ever	No	No	No	No	No	No	No
28	B	N/A	0	0	0	1953	1953	5.35068	5.35068	M	IB	IA/IB	IA/IB	Positive	Ad	Non-Sq	Ever	No	Yes	Yes	Yes	Yes	Yes	Yes
29	A	N/A	0	0	0	2865	2865	7.84932	7.84932	F	IB	IA/IB	IA/IB	Positive	Ad	Non-Sq	Never	No	No	No	No	No	No	No
30	B	N/A	0	0	1	2812	126	7.70411	0.345205	M	IIA	IIA/IIB	IIA/IIB/IIIA	Negative	Others	Non-Sq	Ever	No	No	No	No	No	No	No
31	A	other diseases or accidents	1	0	1	2503	2238	6.85753	6.13151	M	IB	IA/IB	IA/IB	Negative	Ad	Non-Sq	Ever	Yes	Yes	Yes	Yes	Yes	Yes	Yes
32	B	N/A	0	0	0	1896	1896	5.19452	5.19452	M	IA	IA/IB	IA/IB	Positive	Ad	Non-Sq	Ever	No	No	No	No	No	No	No
33	A	N/A	0	0	1	2780	497	7.61644	1.36164	F	IIIA	IIIA	IIA/IIB/IIIA	Positive	Ad	Non-Sq	Never	No	No	No	No	No	No	No
34	A	N/A	0	0	0	2765	2568	7.57534	7.03562	F	IIIA	IIIA	IIA/IIB/IIIA	Positive	Ad	Non-Sq	Never	Yes	Yes	Yes	Yes	Yes	Yes	No
35	B	other diseases or accidents	1	0	1	1889	1777	5.17534	4.86849	M	IIIA	IIIA	IIA/IIB/IIIA	Negative	Sq	Sq	Ever	No	Yes	No	No	Yes	Yes	No
36	B	N/A	0	0	0	1877	1877	5.14247	5.14247	M	IB	IA/IB	IA/IB	Positive	Ad	Non-Sq	Ever	Yes	Yes	Yes	Yes	Yes	Yes	Yes
37	B	current lung cancer	1	1	1	1346	958	3.68767	2.62466	M	IIIA	IIIA	IIA/IIB/IIIA	Negative	Sq	Sq	Ever	No	Yes	No	No	Yes	Yes	No
38	A	other diseases or accidents	1	0	1	2068	2068	5.66575	5.66575	M	IIB	IIA/IIB	IIA/IIB/IIIA	Negative	Ad	Non-Sq	Ever	No	Yes	Yes	No	Yes	Yes	No
39	B	N/A	0	0	0	2703	2703	7.40548	7.40548	F	IA	IA/IB	IA/IB	Negative	Ad	Non-Sq	Never	No	No	No	No	No	No	No
40	A	N/A	0	0	0	2701	2701	7.4	7.4	M	IA	IA/IB	IA/IB	Negative	Ad	Non-Sq	Ever	No	Yes	Yes	Yes	Yes	Yes	Yes
41	A	current lung cancer	1	1	1	364	67	0.99726	0.183562	M	IIIA	IIIA	IIA/IIB/IIIA	Negative	Others	Non-Sq	Never	No	No	No	No	No	No	No
42	B	N/A	0	0	0	1866	1866	5.11233	5.11233	F	IA	IA/IB	IA/IB	Negative	Ad	Non-Sq	Never	Yes	Yes	Yes	Yes	Yes	Yes	Yes
43	A	N/A	0	0	0	2669	2508	7.31233	6.87123	M	IB	IA/IB	IA/IB	Negative	Ad	Non-Sq	Ever	No	Yes	Yes	Yes	Yes	Yes	Yes
44	B	N/A	0	0	0	2622	2390	7.18356	6.54795	M	IB	IA/IB	IA/IB	Negative	Sq	Sq	Ever	No	Yes	Yes	Yes	Yes	Yes	Yes
45	A	N/A	0	0	0	2569	2569	7.03836	7.03836	M	IB	IA/IB	IA/IB	Negative	Others	Non-Sq	Ever	No	Yes	Yes	Yes	Yes	Yes	Yes
46	B	N/A	0	0	0	2200	2200	6.0274	6.0274	F	IB	IA/IB	IA/IB	Negative	Ad	Non-Sq	Never	No	No	No	No	No	No	No
47	A	N/A	0	0	0	2401	2401	6.57808	6.57808	M	IIIA	IIIA	IIA/IIB/IIIA	Negative	Sq	Sq	Ever	Yes	Yes	Yes	Yes	Yes	Yes	Yes
48	B	N/A	0	0	0	2613	2506	7.1589	6.86575	M	IIA	IIA/IIB	IIA/IIB/IIIA	Negative	Ad	Non-Sq	Ever	No	Yes	Yes	Yes	Yes	Yes	Yes
49	A	current lung cancer	1	1	1	426	102	1.16712	0.279452	M	IIB	IIA/IIB	IIA/IIB/IIIA	Negative	Ad	Non-Sq	Ever	No	No	No	No	No	No	No
50	A	other diseases or accidents	1	0	1	938	846	2.56986	2.31781	M	IB	IA/IB	IA/IB	Negative	Sq	Sq	Ever	No	Yes	Yes	Yes	Yes	Yes	Yes
51	B	current lung cancer	1	1	1	1778	1643	4.87123	4.50137	M	IB	IA/IB	IA/IB	Negative	Others	Non-Sq	Ever	No	Yes	Yes	Yes	Yes	Yes	Yes
52	A	current lung cancer	1	1	1	1690	807	4.63014	2.21096	M	IIA	IIA/IIB	IIA/IIB/IIIA	Positive	Ad	Non-Sq	Ever	Yes	Yes	Yes	Yes	Yes	Yes	Yes
53	B	N/A	0	0	0	2034	2034	5.5726	5.5726	F	IB	IA/IB	IA/IB	Negative	Ad	Non-Sq	Never	No	No	No	No	No	No	No
54	A	N/A	0	0	0	2536	2536	6.94795	6.94795	F	IA	IA/IB	IA/IB	Positive	Ad	Non-Sq	Never	Yes	Yes	Yes	Yes	Yes	Yes	Yes
55	B	current lung cancer	1	1	1	1885	795	5.16438	2.17808	M	IIA	IIA/IIB	IIA/IIB/IIIA	Positive	Ad	Non-Sq	Ever	No	Yes	Yes	Yes	Yes	Yes	Yes
56	B	N/A	0	0	0	2546	2512	6.97534	6.88219	M	IB	IA/IB	IA/IB	Negative	Ad	Non-Sq	Never	No	Yes	Yes	No	Yes	Yes	No
57	A	current lung cancer	1	1	1	1376	607	3.76986	1.66301	M	IIB	IIA/IIB	IIA/IIB/IIIA	Negative	Sq	Sq	Ever	No	Yes	No	No	Yes	No	No
58	A	other malignancies	1	0	1	2117	2117	5.8	5.8	M	IB	IA/IB	IA/IB	Negative	Ad	Non-Sq	Ever	No	Yes	Yes	Yes	Yes	Yes	Yes
59	B	N/A	0	0	0	2518	1084	6.89863	2.96986	M	IB	IA/IB	IA/IB	Negative	Ad	Non-Sq	Ever	No	Yes	Yes	Yes	Yes	Yes	Yes
60	B	N/A	0	0	0	2305	2305	6.31507	6.31507	M	IB	IA/IB	IA/IB	Negative	Sq	Sq	Ever	No	Yes	Yes	Yes	Yes	Yes	Yes
61	A	current lung cancer	1	1	1	924	800	2.53151	2.19178	F	IB	IA/IB	IA/IB	Positive	Ad	Non-Sq	Ever	No	No	No	No	No	No	No
62	A	N/A	0	0	1	2485	529	6.80822	1.44932	M	IB	IA/IB	IA/IB	Positive	Ad	Non-Sq	Ever	Yes	Yes	Yes	Yes	Yes	Yes	Yes
63	B	N/A	0	0	1	2460	735	6.73973	2.0137	F	IB	IA/IB	IA/IB	Positive	Ad	Non-Sq	Never	Yes	Yes	Yes	Yes	Yes	Yes	Yes
64	A	other diseases or accidents	1	0	1	825	825	2.26027	2.26027	M	IB	IA/IB	IA/IB	Positive	Ad	Non-Sq	Ever	No	No	No	No	No	No	No
65	B	N/A	0	0	0	2341	2341	6.4137	6.4137	F	IB	IA/IB	IA/IB	Negative	Sq	Sq	Never	No	Yes	Yes	No	Yes	Yes	Yes
66	A	other diseases or accidents	1	0	1	185	185	0.506849	0.506849	M	IIA	IIA/IIB	IIA/IIB/IIIA	Negative	Sq	Sq	Ever	No	No	No	No	No	No	No
67	A	N/A	0	0	0	2376	2376	6.50959	6.50959	M	IA	IA/IB	IA/IB	Negative	Ad	Non-Sq	Never	Yes	Yes	Yes	Yes	Yes	Yes	Yes
68	B	N/A	0	0	0	2140	2140	5.86301	5.86301	M	IB	IA/IB	IA/IB	Negative	Ad	Non-Sq	Ever	Yes	Yes	Yes	Yes	Yes	Yes	Yes
69	A	N/A	0	0	0	2427	2427	6.64932	6.64932	F	IA	IA/IB	IA/IB	Positive	Ad	Non-Sq	Never	No	No	No	No	No	No	No
70	A	N/A	0	0	0	2203	1580	6.03562	4.32877	M	IB	IA/IB	IA/IB	Negative	Sq	Sq	Ever	Yes	Yes	Yes	Yes	Yes	Yes	Yes
71	B	N/A	0	0	0	2470	2470	6.76712	6.76712	M	IIA	IIA/IIB	IIA/IIB/IIIA	Positive	Ad	Non-Sq	Never	No	Yes	Yes	Yes	Yes	Yes	Yes
72	A	N/A	0	0	0	2379	2162	6.51781	5.92329	M	IB	IA/IB	IA/IB	Positive	Ad	Non-Sq	Ever	Yes	Yes	Yes	Yes	Yes	Yes	Yes
73	B	N/A	0	0	0	2405	2405	6.58904	6.58904	F	IIA	IIA/IIB	IIA/IIB/IIIA	Positive	Ad	Non-Sq	Never	Yes	Yes	Yes	Yes	Yes	Yes	Yes
74	B	N/A	0	0	0	2346	2346	6.4274	6.4274	F	IIIA	IIIA	IIA/IIB/IIIA	Negative	Sq	Sq	Never	No	Yes	Yes	No	Yes	Yes	No
75	A	other diseases or accidents	1	0	1	676	676	1.85205	1.85205	M	IA	IA/IB	IA/IB	Negative	Sq	Sq	Ever	No	No	No	No	No	No	No
76	A	N/A	0	0	0	2370	2370	6.49315	6.49315	M	IB	IA/IB	IA/IB	Unknown	Sq	Sq	Ever	No	No	No	No	No	No	No
77	B	N/A	0	0	0	2210	2210	6.05479	6.05479	F	IB	IA/IB	IA/IB	Negative	Ad	Non-Sq	Never	No	Yes	Yes	Yes	Yes	Yes	Yes
78	A	N/A	0	0	0	2254	2254	6.17534	6.17534	M	IIA	IIA/IIB	IIA/IIB/IIIA	Positive	Ad	Non-Sq	Ever	Yes	Yes	Yes	Yes	Yes	Yes	Yes
79	B	N/A	0	0	1	2290	187	6.27397	0.512329	F	IIIA	IIIA	IIA/IIB/IIIA	Positive	Ad	Non-Sq	Never	No	No	No	No	Yes	No	No
80	A	N/A	0	0	1	2282	668	6.25205	1.83014	F	IIIA	IIIA	IIA/IIB/IIIA	Positive	Others	Non-Sq	Never	Yes	Yes	Yes	Yes	Yes	Yes	Yes
81	B	other diseases or accidents	1	0	1	868	868	2.37808	2.37808	M	IA	IA/IB	IA/IB	Negative	Sq	Sq	Ever	No	Yes	No	No	Yes	Yes	No
82	B	other diseases or accidents	1	0	1	414	414	1.13425	1.13425	M	IIIA	IIIA	IIA/IIB/IIIA	Negative	Sq	Sq	Ever	No	Yes	Yes	Yes	Yes	Yes	Yes
83	A	other malignancies	1	0	1	2056	2056	5.63288	5.63288	M	IB	IA/IB	IA/IB	Negative	Ad	Non-Sq	Ever	Yes	Yes	Yes	Yes	Yes	Yes	Yes
84	B	other diseases or accidents	1	0	1	973	876	2.66575	2.4	M	IIIA	IIIA	IIA/IIB/IIIA	Negative	Sq	Sq	Ever	No	No	No	No	Yes	No	No
85	B	N/A	0	0	0	2296	2148	6.29041	5.88493	F	IB	IA/IB	IA/IB	Positive	Ad	Non-Sq	Never	No	Yes	Yes	No	Yes	Yes	No
86	A	N/A	0	0	1	2255	513	6.17808	1.40548	M	IIA	IIA/IIB	IIA/IIB/IIIA	Negative	Sq	Sq	Ever	No	No	No	No	No	No	No
87	A	N/A	0	0	0	2156	2156	5.90685	5.90685	M	IA	IA/IB	IA/IB	Negative	Ad	Non-Sq	Never	Yes	Yes	Yes	Yes	Yes	Yes	Yes
88	B	N/A	0	0	1	2217	2147	6.07397	5.88219	M	IA	IA/IB	IA/IB	Negative	Sq	Sq	Ever	No	Yes	Yes	Yes	Yes	Yes	Yes
89	A	N/A	0	0	0	1890	1890	5.17808	5.17808	M	IIIA	IIIA	IIA/IIB/IIIA	Negative	Sq	Sq	Ever	Yes	Yes	Yes	Yes	Yes	Yes	Yes
90	B	N/A	0	0	0	1879	1784	5.14795	4.88767	M	IA	IA/IB	IA/IB	Negative	Sq	Sq	Ever	No	No	No	No	No	No	No
91	A	N/A	0	0	0	2233	2138	6.11781	5.85753	F	IA	IA/IB	IA/IB	Positive	Ad	Non-Sq	Ever	No	Yes	Yes	Yes	Yes	Yes	Yes
92	B	N/A	0	0	1	2119	1769	5.80548	4.84658	M	IIB	IIA/IIB	IIA/IIB/IIIA	Negative	Sq	Sq	Ever	No	No	No	No	No	No	No
93	A	N/A	0	0	0	2074	1717	5.68219	4.70411	M	IIA	IIA/IIB	IIA/IIB/IIIA	Negative	Ad	Non-Sq	Ever	Yes	Yes	Yes	Yes	Yes	Yes	Yes
94	B	N/A	0	0	0	2163	2163	5.92603	5.92603	F	IIA	IIA/IIB	IIA/IIB/IIIA	Negative	Ad	Non-Sq	Never	No	Yes	Yes	Yes	Yes	Yes	Yes
95	A	current lung cancer	1	1	1	563	166	1.54247	0.454795	M	IIIA	IIIA	IIA/IIB/IIIA	Negative	Sq	Sq	Ever	No	No	No	No	Yes	No	No
96	B	N/A	0	0	0	2014	2014	5.51781	5.51781	M	IIA	IIA/IIB	IIA/IIB/IIIA	Negative	Ad	Non-Sq	Ever	No	Yes	Yes	No	Yes	Yes	No
97	A	N/A	0	0	0	2062	1817	5.64932	4.97808	M	IB	IA/IB	IA/IB	Negative	Ad	Non-Sq	Ever	Yes	Yes	Yes	Yes	Yes	Yes	Yes
98	A	other diseases or accidents	1	0	1	1235	1235	3.38356	3.38356	M	IIA	IIA/IIB	IIA/IIB/IIIA	Negative	Ad	Non-Sq	Ever	No	No	No	No	No	No	No
99	B	N/A	0	0	0	1888	1784	5.1726	4.88767	M	IIA	IIA/IIB	IIA/IIB/IIIA	Negative	Ad	Non-Sq	Ever	Yes	Yes	Yes	Yes	Yes	Yes	Yes
100	A	N/A	0	0	0	1944	1820	5.32603	4.9863	M	IIA	IIA/IIB	IIA/IIB/IIIA	Negative	Ad	Non-Sq	Ever	No	No	No	No	No	No	No
101	B	N/A	0	0	0	1846	1784	5.05753	4.88767	F	IB	IA/IB	IA/IB	Positive	Ad	Non-Sq	Never	No	No	No	No	No	No	No

## Sheet: Median follow-up time
No.	Arm	Days to OS
66	A	185
2	B	308
41	A	364
82	B	414
49	A	426
95	A	563
75	A	676
3	A	695
4	A	809
64	A	825
81	B	868
1	B	900
61	A	924
50	A	938
84	B	973
98	A	1235
26	B	1287
37	B	1346
12	B	1351
57	A	1376
22	A	1460
17	A	1565
52	A	1690
51	B	1778
11	A	1820
101	B	1846
42	B	1866
36	B	1877
90	B	1879
55	B	1885
99	B	1888
35	B	1889
89	A	1890
32	B	1896
15	A	1931
100	A	1944
28	B	1953
14	B	1981
24	A	1987
96	B	2014
53	B	2034
6	A	2056
83	A	2056
97	A	2062
38	A	2068
93	A	2074
58	A	2117
92	B	2119
68	B	2140
87	A	2156
9	A	2158
94	B	2163
46	B	2200
70	A	2203
77	B	2210
88	B	2217
91	A	2233
78	A	2254
86	A	2255
80	A	2282
79	B	2290
85	B	2296
60	B	2305
65	B	2341
74	B	2346
76	A	2370
67	A	2376
72	A	2379
8	A	2393
47	A	2401
73	B	2405
69	A	2427
63	B	2460
71	B	2470
62	A	2485
31	A	2503
25	B	2510
59	B	2518
54	A	2536
56	B	2546
45	A	2569
48	B	2613
44	B	2622
43	A	2669
7	B	2684
40	A	2701
39	B	2703
19	B	2757
34	A	2765
33	A	2780
30	B	2812
18	B	2825
27	A	2841
29	A	2865
10	B	2881
23	B	2912
13	B	2914
20	B	2932
21	A	2966
16	A	2968
5	B	3118
	median follow-up time (days)	2158
	median follow-up time (months)	71.9333
	range (days)	185	3118
	range (months)	6.16667	103.933
