# Supplementary material for: Randomized phase II study of daily versus alternate-day administrations of S-1 for the elderly patients with completely resected pathological stage IA (tumor diameter > 2 cm)—IIIA of non-small cell lung cancer: Setouchi Lung Cancer Group Study 1201
Source: PLoS One. 2023 May 19;18(5):e0285273. doi: 10.1371/journal.pone.0285273 (PMC10198543; doi:10.1371/journal.pone.0285273)
Supplement: S3 Data — (XLSX) [file pone.0285273.s022.xlsx]

## Sheet: Sheet1
No.	Arm	Completion of S-1 administration at 6 months	Completion of S-1 administration at 9 months	Completion of S-1 administration at 12 months	Completion of S-1 administration without dose reduction or postponement	RDI at 6 months	RDI at 6 months ≥ 70%	RDI at 9 months	RDI at 9 months ≥ 70%	RDI at 12 months	RDI at 12 months ≥ 70%	Actual days of S-1 administration	Treatment discontinuation by toxicity or adverse events	Actual total dose of S-1	Planned total dose of S-1	Ratio of actual total dose for planned total dose
1	B	No	No	No	No	70.4762	Yes	48.7912	No	36.0976	No	104	0	8880	25200	0.352381
2	B	No	No	No	No	6.34921	No	4.3956	No	3.25203	No	8	0	800	25200	0.031746
3	A	No	No	No	No	67.3077	No	44.8718	No	33.6538	No	70	0	7000	20800	0.336538
4	A	Yes	Yes	Yes	Yes	100	Yes	92.9487	Yes	93.0288	Yes	193.5	0	23220	24960	0.930288
5	B	No	No	No	No	45.5556	No	31.5385	No	23.3333	No	70	0	2870	12600	0.227778
6	A	Yes	Yes	Yes	Yes	95.6731	Yes	88.7821	Yes	89.1827	Yes	185.5	0	18550	20800	0.891827
7	B	Yes	Yes	Yes	Yes	89	Yes	92.3846	Yes	91.1138	Yes	238	0	22414	25200	0.889444
8	A	Yes	Yes	Yes	Yes	92.3077	Yes	92.3077	Yes	100	Yes	208	0	16640	16640	1
9	A	Yes	Yes	Yes	Yes	89.9038	Yes	81.0897	Yes	83.8942	Yes	174.5	0	20940	24960	0.838942
11	A	Yes	Yes	Yes	Yes	109.615	Yes	111.538	Yes	100.481	Yes	209	0	20900	20800	1.00481
12	B	No	No	No	No	7.93651	No	5.49451	No	4.06504	No	10	0	1000	25200	0.0396825
13	B	No	No	No	No	11.1111	No	7.69231	No	5.69106	No	14	1	1400	25200	0.0555556
14	B	Yes	Yes	Yes	No	100	Yes	100	Yes	91.0569	Yes	224	0	22400	25200	0.888889
15	A	Yes	Yes	Yes	Yes	100.962	Yes	100.641	Yes	100.481	Yes	209	0	16720	16640	1.00481
16	A	Yes	Yes	Yes	Yes	93.2692	Yes	82.0513	Yes	72.5962	Yes	151	0	18120	24960	0.725962
17	A	No	No	No	No	73.5577	Yes	49.0385	No	36.7788	No	83	0	9180	24960	0.367788
18	B	No	No	No	No	33.3333	No	23.0769	No	17.0732	No	42	1	5040	30240	0.166667
19	B	Yes	Yes	Yes	Yes	100	Yes	100	Yes	96.748	Yes	238	0	28560	30240	0.944444
20	B	Yes	Yes	Yes	No	100	Yes	100	Yes	91.0569	Yes	224	0	22400	25200	0.888889
21	A	Yes	Yes	Yes	Yes	88.9423	Yes	91.0256	Yes	93.2692	Yes	194	0	23280	24960	0.932692
22	A	Yes	Yes	No	No	71.3141	Yes	73.1838	Yes	62.9006	No	144	1	15700	24960	0.629006
23	B	No	No	No	No	61.6402	No	42.674	No	31.5718	No	105	1	9320	30240	0.308201
24	A	Yes	Yes	Yes	Yes	101.923	Yes	101.282	Yes	100.962	Yes	210	0	25200	24960	1.00962
25	B	No	No	No	No	11.1111	No	7.69231	No	5.69106	No	14	0	1680	30240	0.0555556
27	A	No	No	No	No	17.9487	No	11.9658	No	8.97436	No	20	1	2240	24960	0.0897436
28	B	Yes	Yes	Yes	No	92.0635	Yes	89.3773	Yes	80.3523	Yes	214	0	23720	30240	0.784392
29	A	No	No	No	No	53.0048	No	52.1635	No	47.5361	No	154	0	7910	16640	0.475361
30	B	No	No	No	No	3.96825	No	2.74725	No	2.03252	No	5	1	500	25200	0.0198413
31	A	Yes	Yes	Yes	Yes	92.3077	Yes	92.3077	Yes	92.3077	Yes	192	0	23040	24960	0.923077
32	B	No	No	No	No	42.8571	No	29.6703	No	21.9512	No	54	1	5400	25200	0.214286
34	A	Yes	Yes	Yes	Yes	98.0769	Yes	98.7179	Yes	94.2308	No	196	0	23520	24960	0.942308
35	B	Yes	No	No	No	85.873	Yes	77.9121	Yes	57.6423	No	167	0	14180	25200	0.562698
36	B	Yes	Yes	Yes	Yes	85.1852	Yes	79.4872	Yes	70.1897	Yes	224	0	20720	30240	0.685185
37	B	Yes	No	No	No	100	Yes	84.6154	Yes	62.6016	No	154	1	18480	30240	0.611111
38	A	Yes	Yes	No	No	80	Yes	73.4615	Yes	68.0769	No	202.5	0	14160	20800	0.680769
39	B	No	No	No	No	33.3333	No	23.0769	No	17.0732	No	42	1	3360	20160	0.166667
40	A	Yes	Yes	Yes	No	82.8846	Yes	81.9231	Yes	83.3654	Yes	208	0	17340	20800	0.833654
41	A	No	No	No	No	45.1923	No	30.1282	No	22.5962	No	47	0	5640	24960	0.225962
42	B	Yes	Yes	Yes	Yes	100	Yes	100	Yes	100	Yes	252	0	20160	20160	1
43	A	Yes	Yes	Yes	No	74.6154	Yes	76.4103	Yes	77.6923	Yes	198	0	16160	20800	0.776923
44	B	Yes	Yes	Yes	No	94.4444	Yes	91.0256	Yes	76.8293	Yes	203	0	22680	30240	0.75
45	A	Yes	Yes	Yes	No	97.1154	Yes	93.5897	Yes	87.0192	Yes	209	0	21720	24960	0.870192
46	B	No	No	No	No	8.33333	No	5.76923	No	4.26829	No	13	1	1050	25200	0.0416667
47	A	Yes	Yes	Yes	Yes	96.1538	Yes	97.4359	Yes	100.481	Yes	209	0	25080	24960	1.00481
48	B	Yes	Yes	Yes	No	100	Yes	100	Yes	91.0569	Yes	224	0	26880	30240	0.888889
49	A	No	No	No	No	25.9615	No	17.3077	No	12.9808	No	27	0	2700	20800	0.129808
50	A	Yes	Yes	Yes	No	100.962	Yes	90.5983	Yes	77.1635	Yes	166	0	19260	24960	0.771635
51	B	Yes	Yes	Yes	No	93.254	Yes	85.0733	Yes	78.1165	Yes	236.5	0	23060	30240	0.762566
52	A	Yes	Yes	Yes	Yes	102.885	Yes	98.7179	Yes	95.1923	Yes	198	0	19800	20800	0.951923
53	B	No	No	No	No	9.52381	No	6.59341	No	4.87805	No	12	1	1200	25200	0.047619
54	A	Yes	Yes	Yes	Yes	92.3077	Yes	92.3077	Yes	100.481	Yes	209	0	25080	24960	1.00481
55	B	Yes	Yes	Yes	No	91.1111	Yes	87.6923	Yes	83.0894	Yes	238	0	20440	25200	0.811111
56	B	Yes	Yes	No	No	79.5238	Yes	75.2747	Yes	65.7724	No	188	0	16180	25200	0.642063
57	A	Yes	No	No	No	75.1603	Yes	58.6538	No	43.9904	No	111	1	10980	24960	0.439904
58	A	Yes	Yes	Yes	No	92.3077	Yes	85.8974	Yes	82.6522	Yes	181.5	0	20630	24960	0.826522
59	B	Yes	Yes	Yes	No	88.8889	Yes	87.1795	Yes	83.4688	Yes	238	0	24640	30240	0.814815
60	B	Yes	Yes	Yes	No	87.037	Yes	85.8974	Yes	77.7778	Yes	224	0	22960	30240	0.759259
61	A	No	No	No	No	62.9808	No	62.4199	No	59.1346	No	183	0	9840	16640	0.591346
62	A	Yes	Yes	Yes	Yes	100.962	Yes	101.282	Yes	101.442	Yes	211	0	25320	24960	1.01442
63	B	Yes	Yes	Yes	Yes	100	Yes	100	Yes	96.748	Yes	238	0	19040	20160	0.944444
65	B	Yes	Yes	No	No	100	Yes	100	Yes	85.3659	Yes	210	0	16800	20160	0.833333
66	A	No	No	No	No	0.961538	No	0.641026	No	0.480769	No	1	0	100	20800	0.00480769
67	A	Yes	Yes	Yes	Yes	100.962	Yes	100.641	Yes	100.481	Yes	209	0	25080	24960	1.00481
68	B	Yes	Yes	Yes	Yes	100	Yes	100	Yes	85.3659	Yes	210	0	25200	30240	0.833333
69	A	No	No	No	No	31.7308	No	21.1538	No	15.8654	No	33	1	3960	24960	0.158654
70	A	Yes	Yes	Yes	Yes	100	Yes	100	Yes	100.481	Yes	209	0	20900	20800	1.00481
71	B	Yes	Yes	Yes	No	100	Yes	91.6667	Yes	80.6911	Yes	213	0	23820	30240	0.787698
72	A	Yes	Yes	Yes	Yes	100	Yes	99.359	Yes	95.1923	Yes	198	0	23760	24960	0.951923
73	B	Yes	Yes	Yes	Yes	98.4127	Yes	94.5055	Yes	95.122	Yes	240	0	24000	25200	0.952381
74	B	Yes	Yes	No	No	79.1667	Yes	74.0385	Yes	59.3496	No	194	1	11680	20160	0.579365
75	A	No	No	No	No	46.1538	No	30.7692	No	23.0769	No	48	1	4800	20800	0.230769
76	A	No	No	No	No	37.5	No	25	No	18.75	No	39	1	4680	24960	0.1875
77	B	Yes	Yes	Yes	No	100	Yes	100	Yes	85.3659	Yes	210	0	21000	25200	0.833333
78	A	Yes	Yes	Yes	Yes	100.962	Yes	100.641	Yes	102.404	Yes	213	0	17040	16640	1.02404
79	B	Yes	No	No	No	78.7302	Yes	54.5055	No	40.3252	No	117	0	9920	25200	0.393651
80	A	Yes	Yes	Yes	Yes	82.8846	Yes	81.4103	Yes	81.4423	Yes	200	0	16940	20800	0.814423
81	B	Yes	No	No	No	98.4127	Yes	83.5165	Yes	61.7886	No	152	1	15200	25200	0.603175
82	B	Yes	Yes	Yes	No	87.037	Yes	85.8974	Yes	77.7778	Yes	224	0	22960	30240	0.759259
83	A	Yes	Yes	Yes	Yes	91.3462	Yes	80.7692	Yes	83.6538	Yes	174	0	20880	24960	0.836538
84	B	No	No	No	No	78.5714	Yes	54.3956	No	40.2439	No	104	1	11880	30240	0.392857
85	B	Yes	Yes	No	No	84.7222	Yes	77.8846	Yes	68.2927	No	210	0	13440	20160	0.666667
86	A	No	No	No	No	12.5	No	8.33333	No	6.25	No	13	1	1300	20800	0.0625
87	A	Yes	Yes	Yes	Yes	100.962	Yes	100.641	Yes	100	Yes	208	0	24960	24960	1
88	B	Yes	Yes	Yes	No	100	Yes	100	Yes	96.748	Yes	238	0	23800	25200	0.944444
89	A	Yes	Yes	Yes	Yes	89.4231	Yes	93.5897	Yes	95.1923	Yes	198	0	23760	24960	0.951923
90	B	No	No	No	No	33.3333	No	23.0769	No	17.0732	No	42	0	4200	25200	0.166667
91	A	Yes	Yes	Yes	No	70.9615	Yes	74.4872	Yes	76.25	Yes	197	0	15860	20800	0.7625
92	B	No	No	No	No	3.96825	No	2.74725	No	2.03252	No	5	0	500	25200	0.0198413
93	A	Yes	Yes	Yes	Yes	100.962	Yes	99.359	Yes	99.0385	Yes	206	0	20600	20800	0.990385
94	B	Yes	Yes	Yes	No	100	Yes	100	Yes	97.561	Yes	252	0	29400	30240	0.972222
95	A	No	No	No	No	84.6154	Yes	56.4103	No	42.3077	No	88	0	10560	24960	0.423077
96	B	Yes	Yes	No	No	74.6032	Yes	70.8791	Yes	68.9702	No	172	0	20360	30240	0.67328
97	A	Yes	Yes	Yes	Yes	98.0769	Yes	99.359	Yes	100	Yes	208	0	20800	20800	1
98	A	No	No	No	No	24.0385	No	16.0256	No	12.0192	No	25	0	2500	20800	0.120192
99	B	Yes	Yes	Yes	Yes	100	Yes	100	Yes	100	Yes	252	0	30240	30240	1
100	A	No	No	No	No	0.961538	No	0.641026	No	0.480769	No	1	1	100	20800	0.00480769
101	B	No	No	No	No	11.9048	No	8.24176	No	6.09756	No	15	0	1200	20160	0.0595238
